# Supplementary material for: The roles of wing color pattern and geography in the evolution of Neotropical Preponini butterflies
Source: Ecol Evol. 2020 Oct 3;10(23):12801–16. doi: 10.1002/ece3.6816 (PMC7713932; doi:10.1002/ece3.6816)
Supplement: Supplementary file 2 — TableS1‐16 [file ECE3-10-12801-s002.xlsx]

## Sheet: Table S1 - Specimens
Tribe	Taxon	Molecular Voucher	COI	COII	Efa	CAD	GAPDH	RpS5
Preponini	Archaeoprepona amphimachus	LEP-03515	KY080855	KC132945	KC133044	KY080824	KY080973	KY081050
Preponini	Archaeoprepona camilla	LEP-01571	KC132979	KC132933	KC133030	KY080806	KY080951	KY081030
Preponini	Archaeoprepona chalciope	LEP-04034	KC133002	KC132950	KC133050	KY080829	KY080979	-
Preponini	Archaeoprepona chomus	LEP-00554	KC132972	KC132927	KC133025	KY080800	-	KY081025
Preponini	Archaeoprepona demophon	LEP-00568	KC132975	KC132930	KC133028	KY080803	KY080948	KY081028
Preponini	Archaeoprepona demophoon	LEP-03378	KY080852	KY080882	KY080916	KY080811	KY080959	-
Preponini	Archaeoprepona licomedes	LEP-16336	KY080867	KY080899	KY080924	KY080843	KY080996	KY081067
Preponini	Archaeoprepona meander	LEP-00542	KC132970	KC132925	KC133024	KY080798	KY080945	KY081023
Preponini	Archaeoprepona phaedra	LEP-03435	-	KC132938	KC133036	KY080815	KY080964	KY081041
Preponini	Archaeoprepona priene	LEP-04533	KY080857	KY080886	KY080919	KY080835	KY080985	KY081060
Preponini	Mesoprepona pheridamas	LEP-03347	KC132982	-	-	KY080808	KY080955	KY081033
Preponini	Prepona aedon	LEP-04033	KC133001	MF197448	KC133049	KY080828	KY080978	KY081055
Preponini	Prepona amydon	LEP-00515	KC132964	KC132920	KC133019	KY080793	KY080938	KY081016
Preponini	Prepona claudina	LEP-00546	KC132971	KC132926	KY080913	KY080799	KY080946	KY081024
Preponini	Prepona deiphile CA	LEP-03427	KC132986	MF197449	KC133034	KY080813	KY080962	KY081039
Preponini	Prepona deiphile SA	LEP-16350	KY080869	KY080900	KY080925	KY080844	KY080998	KY081069
Preponini	Prepona dexamenus	LEP-03514	KC132994	KC132944	KC133043	KY080823	KY080972	KY081049
Preponini	Prepona gnorima	LEP-03360	KY080851	KY080881	KY080915	KY080809	KY080956	KY081034
Preponini	Prepona hewitsonius	LEP-03552	KC133000	KC132949	KC133048	KY080827	KY080977	KY081054
Preponini	Prepona laertes SA	LEP-00528	KC132968	KC132923	KC133022	KY080796	KY080942	KY081020
Preponini	Prepona laertes CA-SA	LEP-03421	MH682064	-	-	-	-	-
Preponini	Prepona laertes philipponi E	LEP-04215	-	KY080884	KY080918	KY080832	KY080982	-
Preponini	Prepona laertes philipponi W	LEP-03355	MT890463	-	-	-	-	-
Preponini	Prepona laertes pseudomphale	LEP-03544	MH682063	-	-	-	-	-
Preponini	Prepona narcissus	LEP-04218	KC133005	KC132952	KC133053	KY080833	KY080983	KY081058
Preponini	Prepona praeneste	LEP-03438	KC132990	KC132940	KC133038	KY080817	KY080966	KY081043
Preponini	Prepona pylene	LEP-16447	KY080878	KY080912	KY080932	-	KY081010	KY081077
Preponini	Prepona werneri	LEP-04035	KC133003	KC132951	KC133051	KY080830	KY080980	KY081056
Preponini	Prepone eugenes	LEP-11138	KY080858	KY080887	KY080920	KY080836	KY080986	-
Anaeomorphini	Anaeomorpha mirifica	LEP-16998	KY609921.1	-	-	-	-	-
Anaeomorphini	Anaeomorpha splendida	LEP-03551	KC132999.1	KC132918.1	KC133047.1	-	-	-
Table S1. Specimens included in the study.

## Sheet: Table S2 - Partitions
Partitions	Best model	Subset partitions	Subset sites	Analysis 1 - mtDNA vs Nuclear DNA clocks	Analysis 2 - mtDNA and multiple nuclear DNA clocks	Analysis 3 - Clock per Partition Finder partition
1	bModelTest	Gene1_pos3	1-618\3	mtDNA clock	mtDNA clock clock	Gene1_pos3 clock
2	bModelTest	Gene2_pos1, Gene1_pos1	620-1444\3 2-618\3	mtDNA clock	mtDNA clock clock	Gene2_pos1, Gene1_pos1 clock
3	bModelTest	Gene1_pos2	3-618\3	mtDNA clock	mtDNA clock clock	Gene1_pos2 clock
4	bModelTest	Gene2_pos3	619-1444\3	mtDNA clock	mtDNA clock clock	Gene2_pos3 clock
5	bModelTest	Gene2_pos2	621-1444\3	mtDNA clock	mtDNA clock clock	Gene2_pos2 clock
6	bModelTest	Gene3_pos3	1445-2395\3	NuclearDNA	Gene3_pos3 clock	Gene3_pos3 clock
7	bModelTest	Gene3_pos1, Gene5_pos1, Gene6_pos1	1446-2395\3 3382-3914\3 3917-4454\3	NuclearDNA	Gene3_pos1, Gene5_pos1, Gene6_pos1 clock	Gene3_pos1, Gene5_pos1, Gene6_pos1 clock
8	bModelTest	Gene6_pos2, Gene3_pos2, Gene5_pos2	3915-4454\3 1447-2395\3 3380-3914\3	NuclearDNA	Gene6_pos2, Gene3_pos2, Gene5_pos2 clock	Gene6_pos2, Gene3_pos2, Gene5_pos2 clock
9	bModelTest	Gene4_pos3	2396-3379\3	NuclearDNA	Gene4_pos3 clock	Gene4_pos3 clock
10	bModelTest	Gene4_pos1	2397-3379\3	NuclearDNA	Gene4_pos1 clock	Gene4_pos1 clock
11	bModelTest	Gene4_pos2	2398-3379\3	NuclearDNA	Gene4_pos2 clock	Gene4_pos2 clock
12	bModelTest	Gene5_pos3	3381-3914\3	NuclearDNA	Gene5_pos3 clock	Gene5_pos3 clock
13	bModelTest	Gene6_pos3	3916-4454\3	NuclearDNA	Gene6_pos3 clock	Gene6_pos3 clock
Table S2. Partition finder partitions and molecular clock designations for the three molecular clock analyses.

## Sheet: Table S3 - Panama Connectivity
Age (Ma)	Connectivity
50	0.001
49	0.002
48	0.003
47	0.004
46	0.005
45	0.0059
44	0.0069
43	0.0079
42	0.0089
41	0.0143
40	0.0198
39	0.0252
38	0.0306
37	0.036
36	0.0414
35	0.0468
34	0.0523
33	0.0577
32	0.0631
31	0.0685
30	0.0739
29	0.0794
28	0.0848
27	0.0902
26	0.0956
25	0.101
24	0.122
23	0.143
22	0.164
21	0.1849
20	0.2059
19	0.2269
18	0.2479
17	0.2689
16	0.2898
15	0.3108
14	0.3318
13	0.3528
12	0.3738
11	0.3947
10	0.4157
9	0.4962
8	0.5766
7	0.6571
6	0.7376
5	0.7776
4	0.8177
3	0.8577
2	0.8978
1	0.9378
0	0.9779
Table S3. Probability of observing at least one migration event between Central and South America in a given Million years.

## Sheet: Table S4 - Ho1
	A	B	C	D	E	F	G	H
A	1	1	1	1	1	1	1	1
B	1	1	1	1	1	1	1	1
C	1	1	1	1	1	1	1	1
D	1	1	1	1	1	1	1	1
E	1	1	1	1	1	1	1	1
F	1	1	1	1	1	1	1	1
G	1	1	1	1	1	1	1	1
H	1	1	1	1	1	1	1	1
	A	B	C	D	E	F	G	H
A	1	1	1	1	1	1	1	1
B	1	1	1	1	1	1	1	1
C	1	1	1	1	1	1	1	1
D	1	1	1	1	1	1	1	1
E	1	1	1	1	1	1	1	1
F	1	1	1	1	1	1	1	1
G	1	1	1	1	1	1	1	1
H	1	1	1	1	1	1	1	1
	A	B	C	D	E	F	G	H
A	1	1	1	1	1	1	1	1
B	1	1	1	1	1	1	1	1
C	1	1	1	1	1	1	1	1
D	1	1	1	1	1	1	1	1
E	1	1	1	1	1	1	1	1
F	1	1	1	1	1	1	1	1
G	1	1	1	1	1	1	1	1
H	1	1	1	1	1	1	1	1
	A	B	C	D	E	F	G	H
A	1	1	1	1	1	1	1	1
B	1	1	1	1	1	1	1	1
C	1	1	1	1	1	1	1	1
D	1	1	1	1	1	1	1	1
E	1	1	1	1	1	1	1	1
F	1	1	1	1	1	1	1	1
G	1	1	1	1	1	1	1	1
H	1	1	1	1	1	1	1	1
Table S4. Dispersal multipliers for hypothesis Ho1 for all the time slices. Top table correspond to present time.

## Sheet: Table S5 - Ho2
	A	B	C	D	E	F	G	H			A	B	C	D	E	F	G	H
A	0	5.3	4	15.2	6.7	6.4	5.1	10.1		A	1	1	1	1	1	1	1	1
B	5.3	0	7.8	20.5	12	11.6	9.7	15		B	1	1	1	1	1	1	1	1
C	4	7.8	0	13.8	6.7	7	7.2	7.5		C	1	1	1	1	1	1	1	1
D	15.2	20.5	13.8	0	8.6	9.2	11.7	6.9		D	1	1	1	1	1	1	1	1
E	6.7	12	6.7	8.6	0	1	3.5	5.6		E	1	1	1	1	1	1	1	1
F	6.4	11.6	7	9.2	1	0	2.6	6.6		F	1	1	1	1	1	1	1	1
G	5.1	9.7	7.2	11.7	3.5	2.6	0	9		G	1	1	1	1	1	1	1	1
H	10.1	15	7.5	6.9	5.6	6.6	9	0		H	1	1	1	1	1	1	1	1
	A	B	C	D	E	F	G	H			A	B	C	D	E	F	G	H
A	0	5.3	4	15.2	6.7	6.4	5.1	10.1		A	1	1	1	1	1	1	1	1
B	5.3	0	7.8	20.5	12	11.6	9.7	15		B	1	1	1	1	1	1	1	1
C	4	7.8	0	13.8	6.7	7	7.2	7.5		C	1	1	1	1	1	1	1	1
D	15.2	20.5	13.8	0	8.6	9.2	11.7	6.9		D	1	1	1	1	1	1	1	1
E	6.7	12	6.7	8.6	0	1	3.5	5.6		E	1	1	1	1	1	1	1	1
F	6.4	11.6	7	9.2	1	0	2.6	6.6		F	1	1	1	1	1	1	1	1
G	5.1	9.7	7.2	11.7	3.5	2.6	0	9		G	1	1	1	1	1	1	1	1
H	10.1	15	7.5	6.9	5.6	6.6	9	0		H	1	1	1	1	1	1	1	1
	A	B	C	D	E	F	G	H			A	B	C	D	E	F	G	H
A	0	5.3	4	15.2	6.7	6.4	5.1	10.1		A	1	1	1	1	1	1	1	1
B	5.3	0	7.8	20.5	12	11.6	9.7	15		B	1	1	1	1	1	1	1	1
C	4	7.8	0	13.8	6.7	7	7.2	7.5		C	1	1	1	1	1	1	1	1
D	15.2	20.5	13.8	0	8.6	9.2	11.7	6.9		D	1	1	1	1	1	1	1	1
E	6.7	12	6.7	8.6	0	1	3.5	5.6		E	1	1	1	1	1	1	1	1
F	6.4	11.6	7	9.2	1	0	2.6	6.6		F	1	1	1	1	1	1	1	1
G	5.1	9.7	7.2	11.7	3.5	2.6	0	9		G	1	1	1	1	1	1	1	1
H	10.1	15	7.5	6.9	5.6	6.6	9	0		H	1	1	1	1	1	1	1	1
	A	B	C	D	E	F	G	H			A	B	C	D	E	F	G	H
A	0	5.3	4	15.2	6.7	6.4	5.1	10.1		A	1	1	1	1	1	1	1	1
B	5.3	0	7.8	20.5	12	11.6	9.7	15		B	1	1	1	1	1	1	1	1
C	4	7.8	0	13.8	6.7	7	7.2	7.5		C	1	1	1	1	1	1	1	1
D	15.2	20.5	13.8	0	8.6	9.2	11.7	6.9		D	1	1	1	1	1	1	1	1
E	6.7	12	6.7	8.6	0	1	3.5	5.6		E	1	1	1	1	1	1	1	1
F	6.4	11.6	7	9.2	1	0	2.6	6.6		F	1	1	1	1	1	1	1	1
G	5.1	9.7	7.2	11.7	3.5	2.6	0	9		G	1	1	1	1	1	1	1	1
H	10.1	15	7.5	6.9	5.6	6.6	9	0		H	1	1	1	1	1	1	1	1
Table S5. Distance in Km (left column) and dispersal multipliers (right column) for hypothesis Ho2 for all the time slices. Top table correspond to present time.

## Sheet: Table S6 - Ho3
	A	B	C	D	E	F	G	H
A	1	1	1	1	1	1	1	0.01
B	1	1	1	1	1	1	1	0.01
C	1	1	1	1	1	1	1	0.01
D	1	1	1	1	1	1	1	0.01
E	1	1	1	1	1	1	1	0.01
F	1	1	1	1	1	1	1	0.01
G	1	1	1	1	1	1	1	0.01
H	0.01	0.01	0.01	0.01	0.01	0.01	0.01	0.01
	A	B	C	D	E	F	G	H
A	1	1	1	0.75	1	1	1	0.01
B	1	1	1	0.75	1	1	1	0.01
C	1	1	1	0.75	1	1	1	0.01
D	0.75	0.75	0.75	1	0.75	0.75	0.75	0.01
E	1	1	1	0.75	1	1	1	0.01
F	1	1	1	0.75	1	1	1	0.01
G	1	1	1	0.75	1	1	1	0.01
H	0.01	0.01	0.01	0.01	0.01	0.01	0.01	1
	A	B	C	D	E	F	G	H
A	1	1	1	0.5	1	1	1	0.01
B	1	1	1	0.5	1	1	1	0.01
C	1	1	1	0.5	1	1	1	0.01
D	0.5	0.5	0.5	1	0.5	0.5	0.5	0.01
E	1	1	1	0.5	1	1	1	0.01
F	1	1	1	0.5	1	1	1	0.01
G	1	1	1	0.5	1	1	1	0.01
H	0.01	0.01	0.01	0.01	0.01	0.01	0.01	1
	A	B	C	D	E	F	G	H
A	1	1	1	0.25	1	1	1	0.01
B	1	1	1	0.25	1	1	1	0.01
C	1	1	1	0.25	1	1	1	0.01
D	0.25	0.25	0.25	1	0.25	0.25	0.25	0.01
E	1	1	1	0.25	1	1	1	0.01
F	1	1	1	0.25	1	1	1	0.01
G	1	1	1	0.25	1	1	1	0.01
H	0.01	0.01	0.01	0.01	0.01	0.01	0.01	1
Table S6.Dispersal multipliers for hypothesis Ho3 for all the time slices. Top table correspond to present time.

## Sheet: Table S7 - Ho4
	A	B	C	D	E	F	G	H
A	1	1	1	0.1	0.1	0.1	0.3	1
B	1	1	1	0.1	0.1	0.1	0.3	1
C	1	1	1	0.1	0.1	0.1	0.3	1
D	0.1	0.1	0.1	1	1	0.3	0.1	1
E	0.1	0.1	0.1	1	1	0.3	0.1	1
F	0.1	0.1	0.1	0.3	0.3	1	1	0.3
G	0.3	0.3	0.3	0.1	0.1	1	1	0.1
H	1	1	1	1	1	0.3	0.1	1
	A	B	C	D	E	F	G	H
A	1	1	1	0.3	0.3	0.3	0.5	1
B	1	1	1	0.3	0.3	0.3	0.5	1
C	1	1	1	0.3	0.3	0.3	0.5	1
D	0.3	0.3	0.3	1	1	0.5	0.3	1
E	0.3	0.3	0.3	1	1	0.5	0.3	1
F	0.3	0.3	0.3	0.5	0.5	1	1	0.5
G	0.5	0.5	0.5	0.3	0.3	1	1	0.3
H	1	1	1	1	1	0.5	0.3	1
	A	B	C	D	E	F	G	H
A	1	1	1	0.6	0.6	0.6	0.7	1
B	1	1	1	0.6	0.6	0.6	0.7	1
C	1	1	1	0.6	0.6	0.6	0.7	1
D	0.6	0.6	0.6	1	1	0.7	0.6	1
E	0.6	0.6	0.6	1	1	0.7	0.6	1
F	0.6	0.6	0.6	0.7	0.7	1	1	0.7
G	0.7	0.7	0.7	0.6	0.6	1	1	0.6
H	1	1	1	1	1	0.7	0.6	1
	A	B	C	D	E	F	G	H
A	1	1	1	0.9	0.9	0.9	0.9	1
B	1	1	1	0.9	0.9	0.9	0.9	1
C	1	1	1	0.9	0.9	0.9	0.9	1
D	0.9	0.9	0.9	1	1	0.9	0.9	1
E	0.9	0.9	0.9	1	1	0.9	0.9	1
F	0.9	0.9	0.9	0.9	0.9	1	1	0.9
G	0.9	0.9	0.9	0.9	0.9	1	1	0.9
H	1	1	1	1	1	0.9	0.9	1
Table S7. Dispersal multipliers for hypothesis Ho4 for all the time slices. Top table correspond to present time.

## Sheet: Table S8 - Ho5
	A	B	C	D	E	F	G	H			A	B	C	D	E	F	G	H
A	0	5.3	4	15.2	6.7	6.4	5.1	10.1		A	1	1	1	0.1	0.1	0.1	0.3	1
B	5.3	0	7.8	20.5	12	11.6	9.7	15		B	1	1	1	0.1	0.1	0.1	0.3	1
C	4	7.8	0	13.8	6.7	7	7.2	7.5		C	1	1	1	0.1	0.1	0.1	0.3	1
D	15.2	20.5	13.8	0	8.6	9.2	11.7	6.9		D	0.1	0.1	0.1	1	1	0.3	0.1	1
E	6.7	12	6.7	8.6	0	1	3.5	5.6		E	0.1	0.1	0.1	1	1	0.3	0.1	1
F	6.4	11.6	7	9.2	1	0	2.6	6.6		F	0.1	0.1	0.1	0.3	0.3	1	1	0.3
G	5.1	9.7	7.2	11.7	3.5	2.6	0	9		G	0.3	0.3	0.3	0.1	0.1	1	1	0.1
H	10.1	15	7.5	6.9	5.6	6.6	9	0		H	1	1	1	1	1	0.3	0.1	1
	A	B	C	D	E	F	G	H			A	B	C	D	E	F	G	H
A	0	5.3	4	15.2	6.7	6.4	5.1	10.1		A	1	1	1	0.3	0.3	0.3	0.5	1
B	5.3	0	7.8	20.5	12	11.6	9.7	15		B	1	1	1	0.3	0.3	0.3	0.5	1
C	4	7.8	0	13.8	6.7	7	7.2	7.5		C	1	1	1	0.3	0.3	0.3	0.5	1
D	15.2	20.5	13.8	0	8.6	9.2	11.7	6.9		D	0.3	0.3	0.3	1	1	0.5	0.3	1
E	6.7	12	6.7	8.6	0	1	3.5	5.6		E	0.3	0.3	0.3	1	1	0.5	0.3	1
F	6.4	11.6	7	9.2	1	0	2.6	6.6		F	0.3	0.3	0.3	0.5	0.5	1	1	0.5
G	5.1	9.7	7.2	11.7	3.5	2.6	0	9		G	0.5	0.5	0.5	0.3	0.3	1	1	0.3
H	10.1	15	7.5	6.9	5.6	6.6	9	0		H	1	1	1	1	1	0.5	0.3	1
	A	B	C	D	E	F	G	H			A	B	C	D	E	F	G	H
A	0	5.3	4	15.2	6.7	6.4	5.1	10.1		A	1	1	1	0.6	0.6	0.6	0.7	1
B	5.3	0	7.8	20.5	12	11.6	9.7	15		B	1	1	1	0.6	0.6	0.6	0.7	1
C	4	7.8	0	13.8	6.7	7	7.2	7.5		C	1	1	1	0.6	0.6	0.6	0.7	1
D	15.2	20.5	13.8	0	8.6	9.2	11.7	6.9		D	0.6	0.6	0.6	1	1	0.7	0.6	1
E	6.7	12	6.7	8.6	0	1	3.5	5.6		E	0.6	0.6	0.6	1	1	0.7	0.6	1
F	6.4	11.6	7	9.2	1	0	2.6	6.6		F	0.6	0.6	0.6	0.7	0.7	1	1	0.7
G	5.1	9.7	7.2	11.7	3.5	2.6	0	9		G	0.7	0.7	0.7	0.6	0.6	1	1	0.6
H	10.1	15	7.5	6.9	5.6	6.6	9	0		H	1	1	1	1	1	0.7	0.6	1
	A	B	C	D	E	F	G	H			A	B	C	D	E	F	G	H
A	0	5.3	4	15.2	6.7	6.4	5.1	10.1		A	1	1	1	0.9	0.9	0.9	0.9	1
B	5.3	0	7.8	20.5	12	11.6	9.7	15		B	1	1	1	0.9	0.9	0.9	0.9	1
C	4	7.8	0	13.8	6.7	7	7.2	7.5		C	1	1	1	0.9	0.9	0.9	0.9	1
D	15.2	20.5	13.8	0	8.6	9.2	11.7	6.9		D	0.9	0.9	0.9	1	1	0.9	0.9	1
E	6.7	12	6.7	8.6	0	1	3.5	5.6		E	0.9	0.9	0.9	1	1	0.9	0.9	1
F	6.4	11.6	7	9.2	1	0	2.6	6.6		F	0.9	0.9	0.9	0.9	0.9	1	1	0.9
G	5.1	9.7	7.2	11.7	3.5	2.6	0	9		G	0.9	0.9	0.9	0.9	0.9	1	1	0.9
H	10.1	15	7.5	6.9	5.6	6.6	9	0		H	1	1	1	1	1	0.9	0.9	1
Table S8. Distance in Km (left column) and dispersal multipliers (right column) for hypothesis Ho5 for all the time slices. Top table correspond to present time.

## Sheet: Table S9 - Ho6
	A	B	C	D	E	F	G	H			A	B	C	D	E	F	G	H
A	0	5.3	4	15.2	6.7	6.4	5.1	10.1		A	1	1	1	1	1	1	1	0.01
B	5.3	0	7.8	20.5	12	11.6	9.7	15		B	1	1	1	1	1	1	1	0.01
C	4	7.8	0	13.8	6.7	7	7.2	7.5		C	1	1	1	1	1	1	1	0.01
D	15.2	20.5	13.8	0	8.6	9.2	11.7	6.9		D	1	1	1	1	1	1	1	0.01
E	6.7	12	6.7	8.6	0	1	3.5	5.6		E	1	1	1	1	1	1	1	0.01
F	6.4	11.6	7	9.2	1	0	2.6	6.6		F	1	1	1	1	1	1	1	0.01
G	5.1	9.7	7.2	11.7	3.5	2.6	0	9		G	1	1	1	1	1	1	1	0.01
H	10.1	15	7.5	6.9	5.6	6.6	9	0		H	0.01	0.01	0.01	0.01	0.01	0.01	0.01	0.01
	A	B	C	D	E	F	G	H			A	B	C	D	E	F	G	H
A	0	5.3	4	15.2	6.7	6.4	5.1	10.1		A	1	1	1	0.75	1	1	1	0.01
B	5.3	0	7.8	20.5	12	11.6	9.7	15		B	1	1	1	0.75	1	1	1	0.01
C	4	7.8	0	13.8	6.7	7	7.2	7.5		C	1	1	1	0.75	1	1	1	0.01
D	15.2	20.5	13.8	0	8.6	9.2	11.7	6.9		D	0.75	0.75	0.75	1	0.75	0.75	0.75	0.01
E	6.7	12	6.7	8.6	0	1	3.5	5.6		E	1	1	1	0.75	1	1	1	0.01
F	6.4	11.6	7	9.2	1	0	2.6	6.6		F	1	1	1	0.75	1	1	1	0.01
G	5.1	9.7	7.2	11.7	3.5	2.6	0	9		G	1	1	1	0.75	1	1	1	0.01
H	10.1	15	7.5	6.9	5.6	6.6	9	0		H	0.01	0.01	0.01	0.01	0.01	0.01	0.01	1
	A	B	C	D	E	F	G	H			A	B	C	D	E	F	G	H
A	0	5.3	4	15.2	6.7	6.4	5.1	10.1		A	1	1	1	0.5	1	1	1	0.01
B	5.3	0	7.8	20.5	12	11.6	9.7	15		B	1	1	1	0.5	1	1	1	0.01
C	4	7.8	0	13.8	6.7	7	7.2	7.5		C	1	1	1	0.5	1	1	1	0.01
D	15.2	20.5	13.8	0	8.6	9.2	11.7	6.9		D	0.5	0.5	0.5	1	0.5	0.5	0.5	0.01
E	6.7	12	6.7	8.6	0	1	3.5	5.6		E	1	1	1	0.5	1	1	1	0.01
F	6.4	11.6	7	9.2	1	0	2.6	6.6		F	1	1	1	0.5	1	1	1	0.01
G	5.1	9.7	7.2	11.7	3.5	2.6	0	9		G	1	1	1	0.5	1	1	1	0.01
H	10.1	15	7.5	6.9	5.6	6.6	9	0		H	0.01	0.01	0.01	0.01	0.01	0.01	0.01	1
	A	B	C	D	E	F	G	H			A	B	C	D	E	F	G	H
A	0	5.3	4	15.2	6.7	6.4	5.1	10.1		A	1	1	1	0.25	1	1	1	0.01
B	5.3	0	7.8	20.5	12	11.6	9.7	15		B	1	1	1	0.25	1	1	1	0.01
C	4	7.8	0	13.8	6.7	7	7.2	7.5		C	1	1	1	0.25	1	1	1	0.01
D	15.2	20.5	13.8	0	8.6	9.2	11.7	6.9		D	0.25	0.25	0.25	1	0.25	0.25	0.25	0.01
E	6.7	12	6.7	8.6	0	1	3.5	5.6		E	1	1	1	0.25	1	1	1	0.01
F	6.4	11.6	7	9.2	1	0	2.6	6.6		F	1	1	1	0.25	1	1	1	0.01
G	5.1	9.7	7.2	11.7	3.5	2.6	0	9		G	1	1	1	0.25	1	1	1	0.01
H	10.1	15	7.5	6.9	5.6	6.6	9	0		H	0.01	0.01	0.01	0.01	0.01	0.01	0.01	1
Table S9. Distance in Km (left column) and dispersal multipliers (right column) for hypothesis Ho6 for all the time slices. Top table correspond to present time.

## Sheet: Table S10 - Ho7
	A	B	C	D	E	F	G	H
A	1	1	1	0.1	0.1	0.1	0.3	0.01
B	1	1	1	0.1	0.1	0.1	0.3	0.01
C	1	1	1	0.1	0.1	0.1	0.3	0.01
D	0.1	0.1	0.1	1	1	0.3	0.1	0.01
E	0.1	0.1	0.1	1	1	0.3	0.1	0.01
F	0.1	0.1	0.1	0.3	0.3	1	1	0.003
G	0.3	0.3	0.3	0.1	0.1	1	1	0.001
H	0.01	0.01	0.01	0.01	0.01	0.003	0.001	0.01
	A	B	C	D	E	F	G	H
A	1	1	1	0.225	0.3	0.3	0.5	0.01
B	1	1	1	0.225	0.3	0.3	0.5	0.01
C	1	1	1	0.225	0.3	0.3	0.5	0.01
D	0.225	0.225	0.225	1	0.75	0.375	0.225	0.01
E	0.3	0.3	0.3	0.75	1	0.5	0.3	0.01
F	0.3	0.3	0.3	0.375	0.5	1	1	0.005
G	0.5	0.5	0.5	0.225	0.3	1	1	0.003
H	0.01	0.01	0.01	0.01	0.01	0.005	0.003	1
	A	B	C	D	E	F	G	H
A	1	1	1	0.3	0.6	0.6	0.7	0.01
B	1	1	1	0.3	0.6	0.6	0.7	0.01
C	1	1	1	0.3	0.6	0.6	0.7	0.01
D	0.3	0.3	0.3	1	0.5	0.35	0.3	0.01
E	0.6	0.6	0.6	0.5	1	0.7	0.6	0.01
F	0.6	0.6	0.6	0.35	0.7	1	1	0.007
G	0.7	0.7	0.7	0.3	0.6	1	1	0.006
H	0.01	0.01	0.01	0.01	0.01	0.007	0.006	1
	A	B	C	D	E	F	G	H
A	1	1	1	0.225	0.9	0.9	0.9	0.01
B	1	1	1	0.225	0.9	0.9	0.9	0.01
C	1	1	1	0.225	0.9	0.9	0.9	0.01
D	0.225	0.225	0.225	1	0.25	0.225	0.225	0.01
E	0.9	0.9	0.9	0.25	1	0.9	0.9	0.01
F	0.9	0.9	0.9	0.225	0.9	1	1	0.009
G	0.9	0.9	0.9	0.225	0.9	1	1	0.009
H	0.01	0.01	0.01	0.01	0.01	0.009	0.009	1
Table S10. Dispersal multipliers for hypothesis Ho7 for all the time slices. Top table correspond to present time.

[truncated: 6 more sheets: Table S11 - Ho8, Table S12 - Path Sampling, Table S13 - BayesFactor, Table S14 - Color Evol Mod Res, TableS15 - ProbBeforeNodes, Table S16 - BAMM]
